# Supplementary material for: A common feature pharmacophore for FDA-approved drugs inhibiting the Ebola virus
Source: F1000Res. 2014 Dec 12;3:277. Originally published 2014 Nov 14. [Version 2] doi: 10.12688/f1000research.5741.2 (PMC4304229; doi:10.12688/f1000research.5741.2)
Supplement: Pharmacophores, receptor ligand models and docking data for FDA-approved drugs inhibiting the Ebola virus — Data was downloaded sourced from Microsource Spectrum and CDD Drugs. Dataset includes sd files used to create the 3D database that was searched. Note that models only run on Discovery Studio. [file f1000research-3-6365-s0000.tgz]

Archive with 1 entries (1 files):
- 911eff12-a7a2-40ef-8260-223ba3dc86d6_Models_and_data.zip
